# Supplementary material for: Effects of deuterium oxide on cell growth and vesicle speed in RBL-2H3 cells
Source: PeerJ. 2014 Sep 2;2:e553. doi: 10.7717/peerj.553 (PMC4157235; doi:10.7717/peerj.553)
Supplement: Supplemental Information 3 — Data in form of XLSX files file name description: Alive and Dead Cell Count: data for Fig. 1A Cell Viability: data for Fig. 1B. [file peerj-02-553-s003.zip]

Archive with 2 entries (2 files):
- Cell Count Data/Alive and Dead Cell Count.xlsx
- Cell Count Data/Cell Viability.xlsx
