# Supplementary material for: Effects of deuterium oxide on cell growth and vesicle speed in RBL-2H3 cells
Source: PeerJ. 2014 Sep 2;2:e553. doi: 10.7717/peerj.553 (PMC4157235; doi:10.7717/peerj.553)
Supplement: Supplemental Information 3 — Data in form of XLSX files file name description: Alive and Dead Cell Count: data for Fig. 1A Cell Viability: data for Fig. 1B. [file peerj-02-553-s003.zip › Cell Count Data/Alive and Dead Cell Count.xlsx]

## Sheet: Sheet1
Day	# of Alive Cells/mL	# of Dead Cells/mL	Mean A Cells	Mean D Cells	St Dev A Cells	St Dev D Cells	Day	Mean A Cells/mL	Mean D Cells/mL	St Dev A Cells	St Dev D Cells		Mean A Cells/mL	Mean D Cells/mL	St Dev A Cells	St Dev D Cells
0	10	0	17.3	0	0	0	0	17.3	0	0	0		17.25	0	0.0707107	0
							1						19.8	2	3.8	1.3
0	10	0					2	20.3	3.3	9.5	0.4		30.65	2.4	14.6371	1.27279
0	10	0					3	54.8	3.5	6.4	2.3		54.8	3.5	6.4	2.3
							4						76	3.3	3.5	0.3
							5	64	4	4.5	1.4		83.15	3.65	27.0822	0.494975
2	27	3	20.25	3.25	9.5	0.4
2	13.5	3.5					0	17.2	0	0	0
							1	19.8	2	3.8	1.3
3	53.5	5.5	54.8	3.5	6.4	2.3	2	41	1.5	3	0.5
							3
3	52.5	4					4	76	3.3	3.5	0.3
3	58.5	1					5	102.3	3.3	1.2	0.3
5	68.5	6	64	4	4.5	1.4	0	17	0	0	0		17	0	0	0
5	59.5	3.5					1	14.2	4.7	2.5	3		13.6	4.35	0.848528	0.494975
5	64	3.5					2	13.8	5	2.5	3		15.5	5.35	2.40416	0.494975
							3	20.5	6.7	2.2	0.5		20.6	7.7	0.141421	1.41421
0	17.2	0	17.2	0	0	0	4	16.2	8.7	6.9	1.3		21.5	8.95	7.49533	0.353553
0	17.2	0					5	22	13	2	5.2		26.1	15.6	5.79828	3.67696
0	17.2	0
							0	17	0	0	0
1	23.5	3.5	19.8	2	3.8	1.3	1	13	4	1.8	0.5
1	16	1					2	17.2	5.7	1	0.6
1	20	1.5					3	20.7	8.7	2	1.3
							4	26.8	9.2	1.5	1.2
2	39.5	1	41	1.5	3	0.5	5	30.2	18.2	2.3	4.6
2	44.5	1.5
2	39	2
4	77.5	3.5	76	3.3	3.5	0.3
4	72	3.5
4	78.5	3
5	103	3	102.3	3.3	1.2	0.3
5	101	3.5
5	103	3.5
