# Supplementary material for: Effects of deuterium oxide on cell growth and vesicle speed in RBL-2H3 cells
Source: PeerJ. 2014 Sep 2;2:e553. doi: 10.7717/peerj.553 (PMC4157235; doi:10.7717/peerj.553)
Supplement: Supplemental Information 3 — Data in form of XLSX files file name description: Alive and Dead Cell Count: data for Fig. 1A Cell Viability: data for Fig. 1B. [file peerj-02-553-s003.zip › Cell Count Data/Cell Viability.xlsx]

## Sheet: Sheet1
Day	% Viability	Mean	St Dev		Day	% Viability	Mean	St Dev		Day	Mean % Viability	St Dev
0	90	90	0		0	94	94	0		0	91.5	0
2	90	89.7	0.424264		1	65.9	74.7	12.1012		1	94.7	2.08167
2	89.4				1	88.5				2	93.2	0.938424
3	90.7	94	3.91067		1	69.7				3	94	3.91067
3	92.9				2	63.2	73.5	14.5664		4	95.8	0.458258
3	98.3				2	83.8				5	95.3	0.930149
5	91.9	93.7	1.57162		3	75.4	75.3667	1.85023
5	94.4				3	73.5				0	92.5	0
5	94.8				3	77.2				1	75.6	6.93143
0	93	93	0		4	70.6	63.7667	7.11501		2	74.4	7.72004
1	97	94.7	2.08167		4	56.4				3	72.9	3.17178
1	94				4	64.3				4	69.2	4.92254
1	93				5	45.7	62.8333	14.8379		5	62.8	7.18958
2	98	96.6	1.45258		5	71.4
2	96.7				5	71.4
2	95.1				0	91	91	0		0
4	95.7	95.8	0.458258		1	75.9	76.4333	1.76163		10
4	95.4				1	78.4				20
4	96.3				1	75				30
5	97.2	96.9	0.288675		2	74.5	75.2333	0.873689		40
5	96.7				2	76.2				50
5	96.7				2	75				60
					3	66.7	70.4	4.49333		70
					3	69.1				80
					3	75.4				90
					4	77	74.5333	2.73008
					4	75
					4	71.6
					5	54.4	62.7	7.18958
					5	66.7
					5	67
