# Supplementary material for: Effects of deuterium oxide on cell growth and vesicle speed in RBL-2H3 cells
Source: PeerJ. 2014 Sep 2;2:e553. doi: 10.7717/peerj.553 (PMC4157235; doi:10.7717/peerj.553)
Supplement: Supplemental Information 4 — LMD files are the Flow Cytometry raw data for Fig. 2.PDF files are overview pages showing analyzed data with the applied gatesFile name description:dayoneH2O: one-day old culture with 0 mol/L deuterium oxide dayfourH2O: four-day old culture with 0 mol/L deuterium oxide dayoneD2O: one-day old culture with 15 mol/L deuterium oxide dayfourH2O: four-day old culture with 15 mol/L deuterium oxide. [file peerj-02-553-s004.zip]

Archive with 6 entries (6 files):
- Flow Cytometry Data/day_four_D2O.LMD
- Flow Cytometry Data/day_four_D2O.pdf
- Flow Cytometry Data/day_four_H2O.LMD
- Flow Cytometry Data/day_one_D2O.LMD
- Flow Cytometry Data/day_one_D2O.pdf
- Flow Cytometry Data/day_one_H2O.LMD
